# Supplementary material for: Emotional Variance Analysis: A new sentiment analysis feature set for Artificial Intelligence and Machine Learning applications
Source: PLoS One. 2023 Jan 12;18(1):e0274299. doi: 10.1371/journal.pone.0274299 (PMC9836260; doi:10.1371/journal.pone.0274299)
Supplement: S1 File — (ZIP) [file pone.0274299.s001.zip]

Archive with 4 entries (4 files):
- S1_Fig.tif
- S2_Fig.tif
- S3_Fig.tif
- Supplementary.docx
